# Supplementary material for: CHSalign: A Web Server That Builds upon Junction-Explorer and RNAJAG for Pairwise Alignment of RNA Secondary Structures with Coaxial Helical Stacking
Source: PLoS One. 2016 Jan 20;11(1):e0147097. doi: 10.1371/journal.pone.0147097 (PMC4720362; doi:10.1371/journal.pone.0147097)
Supplement: S1 File — For each pair of riboswitches, the input and output of the CHSalign_p program are displayed. The input includes two riboswitches in bpseq format. CHSalign_p invokes Junction-Explorer to predict coaxial helical stacking (CHS) motifs in the input molecules, and aligns the predicted structures. The output includes the CPU time spent in performing the alignment, the alignment score and alignment details. (TXT) [file pone.0147097.s001.txt]

(1) INPUT: RNA1 = 2GIS

# 95 2GIS_A CLEANED
# PDB: 2GIS_A.bpseq
1 G 93
2 G 92
3 C 91
4 U 90
5 U 89
6 A 88
7 U 87
8 C 86
9 A 0
10 A 0
11 G 0
12 A 0
13 G 0
14 A 0
15 G 40
16 G 39
17 U 38
18 G 0
19 G 0
20 A 0
21 G 31
22 G 30
23 G 29
24 A 0
25 C 0
26 U 0
27 G 0
28 G 0
29 C 23
30 C 22
31 C 21
32 G 0
33 A 0
34 U 0
35 G 0
36 A 0
37 A 0
38 A 17
39 C 16
40 C 15
41 C 0
42 G 60
43 G 59
44 C 58
45 A 0
46 A 0
47 C 56
48 C 55
49 A 54
50 G 0
51 A 0
52 A 0
53 A 0
54 U 49
55 G 48
56 G 47
57 U 0
58 G 44
59 C 43
60 C 42
61 A 0
62 A 0
63 U 0
64 U 0
65 C 0
66 C 0
67 U 0
68 G 0
69 C 82
70 A 81
71 G 80
72 C 79
73 G 78
74 G 0
75 A 0
76 A 0
77 A 0
78 C 73
79 G 72
80 U 71
81 U 70
82 G 69
83 A 0
84 A 0
85 A 0
86 G 8
87 A 7
88 U 6
89 G 5
90 A 4
91 G 3
92 C 2
93 C 1
94 A 0
95 A 0

(1) INPUT: RNA2 = 4B5R

# 95 4B5R_A CLEANED
# PDB: 4B5R_A.bpseq
1 G 93
2 G 92
3 C 91
4 U 90
5 U 89
6 A 88
7 U 87
8 C 86
9 A 0
10 A 0
11 G 0
12 A 0
13 G 0
14 A 0
15 G 40
16 G 39
17 G 38
18 G 0
19 G 0
20 A 0
21 G 31
22 C 30
23 G 29
24 A 0
25 C 0
26 U 0
27 G 0
28 G 0
29 C 23
30 G 22
31 C 21
32 G 0
33 A 0
34 A 0
35 G 0
36 A 0
37 A 0
38 C 17
39 C 16
40 C 15
41 C 0
42 G 60
43 G 59
44 C 58
45 A 0
46 A 0
47 C 56
48 C 55
49 A 54
50 G 0
51 A 0
52 A 0
53 A 0
54 U 49
55 G 48
56 G 47
57 U 0
58 G 44
59 C 43
60 C 42
61 A 0
62 A 0
63 U 0
64 U 0
65 C 0
66 C 0
67 U 0
68 G 0
69 C 82
70 A 81
71 G 80
72 C 79
73 G 78
74 G 0
75 A 0
76 A 0
77 A 0
78 C 73
79 G 72
80 U 71
81 U 70
82 G 69
83 A 0
84 A 0
85 A 0
86 G 8
87 A 7
88 U 6
89 G 5
90 A 4
91 G 3
92 C 2
93 C 1
94 G 0
95 A 0

(1) OUTPUT: RNA1 = 2GIS, RNA2 = 4B5R

CHSalign 1.0 report

--------------------------------------------------------------------------------
General information
--------------------------------------------------------------------------------

1. RNA
   # of nucleotides          95
   # of junctions            1
   # of junctions with CHS   1
   # of CHS                  2

2. RNA
   # of nucleotides          95
   # of junctions            1
   # of junctions with CHS   1
   # of CHS                  2

Runtime: 278ms

--------------------------------------------------------------------------------
1. RNA junction list
--------------------------------------------------------------------------------

Junction 1:
  Junction type: 4-way junction
  Helix 1: C(8)-G(86)
  Helix 2: G(15)-C(40)
  Helix 3: G(42)-C(60)
  Helix 4: C(69)-G(82)
  CHS 1: 2,3
  CHS 2: 1,4

--------------------------------------------------------------------------------
2. RNA junction list
--------------------------------------------------------------------------------

Junction 1:
  Junction type: 4-way junction
  Helix 1: C(8)-G(86)
  Helix 2: G(15)-C(40)
  Helix 3: G(42)-C(60)
  Helix 4: C(69)-G(82)
  CHS 1: 2,3
  CHS 2: 1,4

--------------------------------------------------------------------------------
Alignment details
--------------------------------------------------------------------------------

Alignment score: 252.61

Aligned junctions:
Junction 1 --- Junction 1

Aligned nucleotides:
G(1) --- G(1)
G(2) --- G(2)
C(3) --- C(3)
U(4) --- U(4)
U(5) --- U(5)
A(6) --- A(6)
U(7) --- U(7)
C(8) --- C(8)
A(9) --- A(9)
A(10) --- A(10)
G(11) --- G(11)
A(12) --- A(12)
G(13) --- G(13)
A(14) --- A(14)
G(15) --- G(15)
G(16) --- G(16)
U(17) --- G(17)
G(18) --- G(18)
G(19) --- G(19)
A(20) --- A(20)
G(21) --- G(21)
G(22) --- C(22)
G(23) --- G(23)
A(24) --- A(24)
C(25) --- C(25)
U(26) --- U(26)
G(27) --- G(27)
G(28) --- G(28)
C(29) --- C(29)
C(30) --- G(30)
C(31) --- C(31)
G(32) --- G(32)
A(33) --- A(33)
U(34) --- A(34)
G(35) --- G(35)
A(36) --- A(36)
A(37) --- A(37)
A(38) --- C(38)
C(39) --- C(39)
C(40) --- C(40)
C(41) --- C(41)
G(42) --- G(42)
G(43) --- G(43)
C(44) --- C(44)
A(45) --- A(45)
A(46) --- A(46)
C(47) --- C(47)
C(48) --- C(48)
A(49) --- A(49)
G(50) --- G(50)
A(51) --- A(51)
A(52) --- A(52)
A(53) --- A(53)
U(54) --- U(54)
G(55) --- G(55)
G(56) --- G(56)
U(57) --- U(57)
G(58) --- G(58)
C(59) --- C(59)
C(60) --- C(60)
A(61) --- A(61)
A(62) --- A(62)
U(63) --- U(63)
U(64) --- U(64)
C(65) --- C(65)
C(66) --- C(66)
U(67) --- U(67)
G(68) --- G(68)
C(69) --- C(69)
A(70) --- A(70)
G(71) --- G(71)
C(72) --- C(72)
G(73) --- G(73)
G(74) --- G(74)
A(75) --- A(75)
A(76) --- A(76)
A(77) --- A(77)
C(78) --- C(78)
G(79) --- G(79)
U(80) --- U(80)
U(81) --- U(81)
G(82) --- G(82)
A(83) --- A(83)
A(84) --- A(84)
A(85) --- A(85)
G(86) --- G(86)
A(87) --- A(87)
U(88) --- U(88)
G(89) --- G(89)
A(90) --- A(90)
G(91) --- G(91)
C(92) --- C(92)
C(93) --- C(93)
A(94) --- G(94)
A(95) --- A(95)

--------------------------------------------------------------------------------
1. RNA
--------------------------------------------------------------------------------

>RNA1
1         11        21        31        41        51        61        71
GGCUUAUCAAGAGAGGUGGAGGGACUGGCCCGAUGAAACCCGGCAACCAGAAAUGGUGCCAAUUCCUGCAGCGGAAACGU
((((((((......(((...(((.....)))......))).(((..(((....))).)))........(((((....)))

81        91
UGAAAGAUGAGCCAA
))...))))))))..

--------------------------------------------------------------------------------
2. RNA
--------------------------------------------------------------------------------

>RNA2
1         11        21        31        41        51        61        71
GGCUUAUCAAGAGAGGGGGAGCGACUGGCGCGAAGAACCCCGGCAACCAGAAAUGGUGCCAAUUCCUGCAGCGGAAACGU
((((((((......(((...(((.....)))......))).(((..(((....))).)))........(((((....)))

81        91
UGAAAGAUGAGCCGA
))...))))))))..


(2) INPUT: RNA1 = 2G9C

# 68 2G9C_A CLEANED
# PDB: 2G9C_A.bpseq
1 G 67
2 G 66
3 A 65
4 C 64
5 A 63
6 U 62
7 A 61
8 U 0
9 A 0
10 A 0
11 U 0
12 C 0
13 G 29
14 C 28
15 G 27
16 U 26
17 G 25
18 G 0
19 A 0
20 U 0
21 A 0
22 U 0
23 G 0
24 G 0
25 C 17
26 A 16
27 C 15
28 G 14
29 C 13
30 A 0
31 A 0
32 G 0
33 U 0
34 U 0
35 U 0
36 C 0
37 U 0
38 A 0
39 C 0
40 C 58
41 G 57
42 G 56
43 G 55
44 C 54
45 A 53
46 C 0
47 C 0
48 G 0
49 U 0
50 A 0
51 A 0
52 A 0
53 U 45
54 G 44
55 U 43
56 C 42
57 C 41
58 G 40
59 A 0
60 U 0
61 U 7
62 A 6
63 U 5
64 G 4
65 U 3
66 C 2
67 C 1
68 U 0

(2) INPUT: RNA2 = 3RKF

# 68 3RKF_A CLEANED
# PDB: 3RKF_A.bpseq
1 G 67
2 G 66
3 C 65
4 C 64
5 A 63
6 U 62
7 A 61
8 U 0
9 A 0
10 A 0
11 C 31
12 U 30
13 G 29
14 C 28
15 G 27
16 U 26
17 G 25
18 G 0
19 A 0
20 U 0
21 A 0
22 U 0
23 A 0
24 G 0
25 C 17
26 A 16
27 C 15
28 G 14
29 C 13
30 A 12
31 G 11
32 G 0
33 U 0
34 U 0
35 U 0
36 C 0
37 U 0
38 A 0
39 C 0
40 C 58
41 G 57
42 G 56
43 G 55
44 C 54
45 A 53
46 C 0
47 U 0
48 G 0
49 U 0
50 A 0
51 A 0
52 A 0
53 U 45
54 G 44
55 U 43
56 C 42
57 C 41
58 G 40
59 A 0
60 C 0
61 U 7
62 A 6
63 U 5
64 G 4
65 G 3
66 U 2
67 C 1
68 G 0

(2) OUTPUT: RNA1 = 2G9C, RNA2 = 3RKF

CHSalign 1.0 report

--------------------------------------------------------------------------------
General information
--------------------------------------------------------------------------------

1. RNA
   # of nucleotides          68
   # of junctions            1
   # of junctions with CHS   1
   # of CHS                  1

2. RNA
   # of nucleotides          68
   # of junctions            1
   # of junctions with CHS   1
   # of CHS                  1

Runtime: 72ms

--------------------------------------------------------------------------------
1. RNA junction list
--------------------------------------------------------------------------------

Junction 1:
  Junction type: 3-way junction
  Helix 1: A(7)-U(61)
  Helix 2: G(13)-C(29)
  Helix 3: C(40)-G(58)
  CHS 1: 1,3

--------------------------------------------------------------------------------
2. RNA junction list
--------------------------------------------------------------------------------

Junction 1:
  Junction type: 3-way junction
  Helix 1: A(7)-U(61)
  Helix 2: C(11)-G(31)
  Helix 3: C(40)-G(58)
  CHS 1: 1,3

--------------------------------------------------------------------------------
Alignment details
--------------------------------------------------------------------------------

Alignment score: 179.68

Aligned junctions:
Junction 1 --- Junction 1

Aligned nucleotides:
G(1) --- G(1)
G(2) --- G(2)
A(3) --- C(3)
C(4) --- C(4)
A(5) --- A(5)
U(6) --- U(6)
A(7) --- A(7)
U(8) --- U(8)
A(9) --- A(9)
A(10) --- A(10)
G(13) --- C(11)
C(14) --- U(12)
G(15) --- G(13)
U(16) --- C(14)
G(17) --- G(15)
G(18) --- G(18)
A(19) --- A(19)
U(20) --- U(20)
A(21) --- A(21)
U(22) --- U(22)
G(23) --- A(23)
G(24) --- G(24)
C(25) --- C(27)
A(26) --- G(28)
C(27) --- C(29)
G(28) --- A(30)
C(29) --- G(31)
G(32) --- G(32)
U(33) --- U(33)
U(34) --- U(34)
U(35) --- U(35)
C(36) --- C(36)
U(37) --- U(37)
A(38) --- A(38)
C(39) --- C(39)
C(40) --- C(40)
G(41) --- G(41)
G(42) --- G(42)
G(43) --- G(43)
C(44) --- C(44)
A(45) --- A(45)
C(46) --- C(46)
C(47) --- U(47)
G(48) --- G(48)
U(49) --- U(49)
A(50) --- A(50)
A(51) --- A(51)
A(52) --- A(52)
U(53) --- U(53)
G(54) --- G(54)
U(55) --- U(55)
C(56) --- C(56)
C(57) --- C(57)
G(58) --- G(58)
A(59) --- A(59)
U(60) --- C(60)
U(61) --- U(61)
A(62) --- A(62)
U(63) --- U(63)
G(64) --- G(64)
U(65) --- G(65)
C(66) --- U(66)
C(67) --- C(67)
U(68) --- G(68)

--------------------------------------------------------------------------------
1. RNA
--------------------------------------------------------------------------------

>RNA1
1         11        21        31        41        51        61
GGACAUAUAAUCGCGUGGAUAUGGCACGCAAGUUUCUACCGGGCACCGUAAAUGUCCGAUUAUGUCCU
(((((((.....(((((.......)))))..........((((((.......))))))..))))))).

--------------------------------------------------------------------------------
2. RNA
--------------------------------------------------------------------------------

>RNA2
1         11        21        31        41        51        61
GGCCAUAUAACUGCGUGGAUAUAGCACGCAGGUUUCUACCGGGCACUGUAAAUGUCCGACUAUGGUCG
(((((((...(((((((.......)))))))........((((((.......))))))..))))))).


(3) INPUT: RNA1 = 2GDI

# 80 2GDI_X CLEANED
# PDB: 2GDI_X.bpseq
1 G 80
2 G 79
3 A 78
4 C 77
5 U 76
6 C 42
7 G 41
8 G 40
9 G 39
10 G 0
11 U 0
12 G 29
13 C 28
14 C 27
15 C 0
16 U 26
17 U 25
18 C 24
19 U 0
20 G 0
21 C 0
22 G 0
23 U 0
24 G 18
25 A 17
26 A 16
27 G 14
28 G 13
29 C 12
30 U 0
31 G 0
32 A 0
33 G 0
34 A 0
35 A 0
36 A 0
37 U 0
38 A 0
39 C 9
40 C 8
41 C 7
42 G 6
43 U 0
44 A 0
45 U 0
46 C 0
47 A 0
48 C 73
49 C 72
50 U 71
51 G 0
52 A 0
53 U 0
54 C 67
55 U 66
56 G 65
57 G 64
58 A 0
59 U 0
60 A 0
61 A 0
62 U 0
63 G 0
64 C 57
65 C 56
66 A 55
67 G 54
68 C 0
69 G 0
70 U 0
71 A 50
72 G 49
73 G 48
74 G 0
75 A 0
76 A 5
77 G 4
78 U 3
79 U 2
80 C 1

(3) INPUT: RNA2 = 3D2G

# 77 3D2G_A CLEANED
# PDB: 3D2G_A.bpseq
1 G 0
2 G 0
3 G 77
4 A 76
5 C 75
6 C 0
7 A 39
8 G 38
9 G 37
10 G 36
11 G 0
12 U 0
13 G 26
14 C 25
15 U 24
16 U 23
17 G 22
18 U 0
19 U 0
20 C 0
21 A 0
22 C 17
23 A 16
24 G 15
25 G 14
26 C 13
27 U 0
28 G 0
29 A 0
30 G 0
31 A 0
32 A 0
33 A 0
34 G 0
35 U 0
36 C 10
37 C 9
38 C 8
39 U 7
40 U 0
41 U 0
42 G 0
43 A 0
44 A 0
45 C 70
46 C 69
47 U 68
48 G 0
49 A 0
50 A 0
51 C 64
52 A 63
53 G 62
54 G 61
55 G 0
56 U 0
57 A 0
58 A 0
59 U 0
60 G 0
61 C 54
62 C 53
63 U 52
64 G 51
65 C 0
66 G 0
67 C 0
68 A 47
69 G 46
70 G 45
71 G 0
72 A 0
73 G 0
74 U 0
75 G 5
76 U 4
77 C 3

(3) OUTPUT: RNA1 = 2GDI, RNA2 = 3D2G

CHSalign 1.0 report

--------------------------------------------------------------------------------
General information
--------------------------------------------------------------------------------

1. RNA
   # of nucleotides          80
   # of junctions            1
   # of junctions with CHS   1
   # of CHS                  1

2. RNA
   # of nucleotides          77
   # of junctions            1
   # of junctions with CHS   1
   # of CHS                  1

Runtime: 77ms

--------------------------------------------------------------------------------
1. RNA junction list
--------------------------------------------------------------------------------

Junction 1:
  Junction type: 3-way junction
  Helix 1: U(5)-A(76)
  Helix 2: C(6)-G(42)
  Helix 3: C(48)-G(73)
  CHS 1: 1,2

--------------------------------------------------------------------------------
2. RNA junction list
--------------------------------------------------------------------------------

Junction 1:
  Junction type: 3-way junction
  Helix 1: C(5)-G(75)
  Helix 2: A(7)-U(39)
  Helix 3: C(45)-G(70)
  CHS 1: 1,2

--------------------------------------------------------------------------------
Alignment details
--------------------------------------------------------------------------------

Alignment score: 191.06

Aligned junctions:
Junction 1 --- Junction 1

Aligned nucleotides:
G(2) --- G(1)
A(3) --- G(2)
U(5) --- G(3)
C(6) --- A(7)
G(7) --- G(8)
G(10) --- G(9)
U(11) --- G(10)
G(12) --- G(11)
C(13) --- U(12)
C(14) --- G(13)
C(15) --- C(14)
U(16) --- U(15)
U(17) --- U(16)
C(18) --- G(17)
G(24) --- C(22)
A(25) --- A(23)
A(26) --- G(24)
G(27) --- G(25)
C(29) --- C(26)
U(30) --- G(28)
G(31) --- A(29)
A(32) --- G(30)
G(33) --- A(31)
A(34) --- A(32)
A(35) --- A(33)
A(36) --- G(34)
U(37) --- U(35)
A(38) --- C(36)
C(39) --- C(37)
C(41) --- C(38)
G(42) --- U(39)
U(43) --- U(40)
A(44) --- A(43)
A(47) --- A(44)
C(48) --- C(45)
C(49) --- C(46)
U(50) --- U(47)
G(51) --- G(48)
A(52) --- A(49)
U(53) --- A(50)
C(54) --- C(51)
U(55) --- A(52)
G(56) --- G(53)
G(57) --- G(54)
A(58) --- G(55)
U(59) --- U(56)
A(60) --- A(57)
A(61) --- A(58)
U(62) --- U(59)
G(63) --- G(60)
C(64) --- C(61)
C(65) --- C(62)
A(66) --- U(63)
G(67) --- G(64)
C(68) --- C(65)
G(69) --- G(66)
U(70) --- C(67)
A(71) --- A(68)
G(72) --- G(69)
G(73) --- G(70)
G(74) --- G(71)
A(75) --- A(72)
A(76) --- G(75)
U(78) --- U(76)
U(79) --- C(77)

--------------------------------------------------------------------------------
1. RNA
--------------------------------------------------------------------------------

>RNA1
1         11        21        31        41        51        61        71
GGACUCGGGGUGCCCUUCUGCGUGAAGGCUGAGAAAUACCCGUAUCACCUGAUCUGGAUAAUGCCAGCGUAGGGAAGUUC
(((((((((..(((.(((.....)))))).........)))).....(((...((((......))))...)))..)))))

--------------------------------------------------------------------------------
2. RNA
--------------------------------------------------------------------------------

>RNA2
1         11        21        31        41        51        61        71
GGGACCAGGGGUGCUUGUUCACAGGCUGAGAAAGUCCCUUUGAACCUGAACAGGGUAAUGCCUGCGCAGGGAGUGUC
..(((.((((..(((((....))))).........)))).....(((...((((......))))...)))....)))


(4) INPUT: RNA1 = 2GIS

# 95 2GIS_A CLEANED
# PDB: 2GIS_A.bpseq
1 G 93
2 G 92
3 C 91
4 U 90
5 U 89
6 A 88
7 U 87
8 C 86
9 A 0
10 A 0
11 G 0
12 A 0
13 G 0
14 A 0
15 G 40
16 G 39
17 U 38
18 G 0
19 G 0
20 A 0
21 G 31
22 G 30
23 G 29
24 A 0
25 C 0
26 U 0
27 G 0
28 G 0
29 C 23
30 C 22
31 C 21
32 G 0
33 A 0
34 U 0
35 G 0
36 A 0
37 A 0
38 A 17
39 C 16
40 C 15
41 C 0
42 G 60
43 G 59
44 C 58
45 A 0
46 A 0
47 C 56
48 C 55
49 A 54
50 G 0
51 A 0
52 A 0
53 A 0
54 U 49
55 G 48
56 G 47
57 U 0
58 G 44
59 C 43
60 C 42
61 A 0
62 A 0
63 U 0
64 U 0
65 C 0
66 C 0
67 U 0
68 G 0
69 C 82
70 A 81
71 G 80
72 C 79
73 G 78
74 G 0
75 A 0
76 A 0
77 A 0
78 C 73
79 G 72
80 U 71
81 U 70
82 G 69
83 A 0
84 A 0
85 A 0
86 G 8
87 A 7
88 U 6
89 G 5
90 A 4
91 G 3
92 C 2
93 C 1
94 A 0
95 A 0

(4) INPUT: RNA2 = 2G9C

# 68 2G9C_A CLEANED
# PDB: 2G9C_A.bpseq
1 G 67
2 G 66
3 A 65
4 C 64
5 A 63
6 U 62
7 A 61
8 U 0
9 A 0
10 A 0
11 U 0
12 C 0
13 G 29
14 C 28
15 G 27
16 U 26
17 G 25
18 G 0
19 A 0
20 U 0
21 A 0
22 U 0
23 G 0
24 G 0
25 C 17
26 A 16
27 C 15
28 G 14
29 C 13
30 A 0
31 A 0
32 G 0
33 U 0
34 U 0
35 U 0
36 C 0
37 U 0
38 A 0
39 C 0
40 C 58
41 G 57
42 G 56
43 G 55
44 C 54
45 A 53
46 C 0
47 C 0
48 G 0
49 U 0
50 A 0
51 A 0
52 A 0
53 U 45
54 G 44
55 U 43
56 C 42
57 C 41
58 G 40
59 A 0
60 U 0
61 U 7
62 A 6
63 U 5
64 G 4
65 U 3
66 C 2
67 C 1
68 U 0

(4) OUTPUT: RNA1 = 2GIS, RNA2 = 2G9C

CHSalign 1.0 report

--------------------------------------------------------------------------------
General information
--------------------------------------------------------------------------------

1. RNA
   # of nucleotides          95
   # of junctions            1
   # of junctions with CHS   1
   # of CHS                  2

2. RNA
   # of nucleotides          68
   # of junctions            1
   # of junctions with CHS   1
   # of CHS                  1

Runtime: 62ms

--------------------------------------------------------------------------------
1. RNA junction list
--------------------------------------------------------------------------------

Junction 1:
  Junction type: 4-way junction
  Helix 1: C(8)-G(86)
  Helix 2: G(15)-C(40)
  Helix 3: G(42)-C(60)
  Helix 4: C(69)-G(82)
  CHS 1: 2,3
  CHS 2: 1,4

--------------------------------------------------------------------------------
2. RNA junction list
--------------------------------------------------------------------------------

Junction 1:
  Junction type: 3-way junction
  Helix 1: A(7)-U(61)
  Helix 2: G(13)-C(29)
  Helix 3: C(40)-G(58)
  CHS 1: 1,3

--------------------------------------------------------------------------------
Alignment details
--------------------------------------------------------------------------------

Alignment score: 20.40

Aligned junctions:
None

Aligned nucleotides:
G(1) --- G(1)
G(2) --- G(2)
C(3) --- A(3)
U(5) --- C(4)
A(6) --- A(5)
U(7) --- U(6)
C(8) --- A(7)
G(86) --- U(61)
U(88) --- A(62)
G(89) --- U(63)
A(90) --- G(64)
G(91) --- U(65)
C(93) --- C(66)
A(94) --- C(67)
A(95) --- U(68)

--------------------------------------------------------------------------------
1. RNA
--------------------------------------------------------------------------------

>RNA1
1         11        21        31        41        51        61        71
GGCUUAUCAAGAGAGGUGGAGGGACUGGCCCGAUGAAACCCGGCAACCAGAAAUGGUGCCAAUUCCUGCAGCGGAAACGU
((((((((......(((...(((.....)))......))).(((..(((....))).)))........(((((....)))

81        91
UGAAAGAUGAGCCAA
))...))))))))..

--------------------------------------------------------------------------------
2. RNA
--------------------------------------------------------------------------------

>RNA2
1         11        21        31        41        51        61
GGACAUAUAAUCGCGUGGAUAUGGCACGCAAGUUUCUACCGGGCACCGUAAAUGUCCGAUUAUGUCCU
(((((((.....(((((.......)))))..........((((((.......))))))..))))))).


(5) INPUT: RNA1 = 2G9C

# 68 2G9C_A CLEANED
# PDB: 2G9C_A.bpseq
1 G 67
2 G 66
3 A 65
4 C 64
5 A 63
6 U 62
7 A 61
8 U 0
9 A 0
10 A 0
11 U 0
12 C 0
13 G 29
14 C 28
15 G 27
16 U 26
17 G 25
18 G 0
19 A 0
20 U 0
21 A 0
22 U 0
23 G 0
24 G 0
25 C 17
26 A 16
27 C 15
28 G 14
29 C 13
30 A 0
31 A 0
32 G 0
33 U 0
34 U 0
35 U 0
36 C 0
37 U 0
38 A 0
39 C 0
40 C 58
41 G 57
42 G 56
43 G 55
44 C 54
45 A 53
46 C 0
47 C 0
48 G 0
49 U 0
50 A 0
51 A 0
52 A 0
53 U 45
54 G 44
55 U 43
56 C 42
57 C 41
58 G 40
59 A 0
60 U 0
61 U 7
62 A 6
63 U 5
64 G 4
65 U 3
66 C 2
67 C 1
68 U 0

(5) INPUT: RNA2 = 2GDI

# 80 2GDI_X CLEANED
# PDB: 2GDI_X.bpseq
1 G 80
2 G 79
3 A 78
4 C 77
5 U 76
6 C 42
7 G 41
8 G 40
9 G 39
10 G 0
11 U 0
12 G 29
13 C 28
14 C 27
15 C 0
16 U 26
17 U 25
18 C 24
19 U 0
20 G 0
21 C 0
22 G 0
23 U 0
24 G 18
25 A 17
26 A 16
27 G 14
28 G 13
29 C 12
30 U 0
31 G 0
32 A 0
33 G 0
34 A 0
35 A 0
36 A 0
37 U 0
38 A 0
39 C 9
40 C 8
41 C 7
42 G 6
43 U 0
44 A 0
45 U 0
46 C 0
47 A 0
48 C 73
49 C 72
50 U 71
51 G 0
52 A 0
53 U 0
54 C 67
55 U 66
56 G 65
57 G 64
58 A 0
59 U 0
60 A 0
61 A 0
62 U 0
63 G 0
64 C 57
65 C 56
66 A 55
67 G 54
68 C 0
69 G 0
70 U 0
71 A 50
72 G 49
73 G 48
74 G 0
75 A 0
76 A 5
77 G 4
78 U 3
79 U 2
80 C 1

(5) OUTPUT: RNA1 = 2G9C, RNA2 = 2GDI

CHSalign 1.0 report

--------------------------------------------------------------------------------
General information
--------------------------------------------------------------------------------

1. RNA
   # of nucleotides          68
   # of junctions            1
   # of junctions with CHS   1
   # of CHS                  1

2. RNA
   # of nucleotides          80
   # of junctions            1
   # of junctions with CHS   1
   # of CHS                  1

Runtime: 59ms

--------------------------------------------------------------------------------
1. RNA junction list
--------------------------------------------------------------------------------

Junction 1:
  Junction type: 3-way junction
  Helix 1: A(7)-U(61)
  Helix 2: G(13)-C(29)
  Helix 3: C(40)-G(58)
  CHS 1: 1,3

--------------------------------------------------------------------------------
2. RNA junction list
--------------------------------------------------------------------------------

Junction 1:
  Junction type: 3-way junction
  Helix 1: U(5)-A(76)
  Helix 2: C(6)-G(42)
  Helix 3: C(48)-G(73)
  CHS 1: 1,2

--------------------------------------------------------------------------------
Alignment details
--------------------------------------------------------------------------------

Alignment score: 13.65

Aligned junctions:
None

Aligned nucleotides:
G(2) --- G(1)
C(4) --- G(2)
A(5) --- A(3)
U(6) --- C(4)
A(7) --- U(5)
A(62) --- A(76)
U(63) --- G(77)
G(64) --- U(78)
U(65) --- U(79)
C(67) --- C(80)

--------------------------------------------------------------------------------
1. RNA
--------------------------------------------------------------------------------

>RNA1
1         11        21        31        41        51        61
GGACAUAUAAUCGCGUGGAUAUGGCACGCAAGUUUCUACCGGGCACCGUAAAUGUCCGAUUAUGUCCU
(((((((.....(((((.......)))))..........((((((.......))))))..))))))).

--------------------------------------------------------------------------------
2. RNA
--------------------------------------------------------------------------------

>RNA2
1         11        21        31        41        51        61        71
GGACUCGGGGUGCCCUUCUGCGUGAAGGCUGAGAAAUACCCGUAUCACCUGAUCUGGAUAAUGCCAGCGUAGGGAAGUUC
(((((((((..(((.(((.....)))))).........)))).....(((...((((......))))...)))..)))))
