# Supplementary material for: CHSalign: A Web Server That Builds upon Junction-Explorer and RNAJAG for Pairwise Alignment of RNA Secondary Structures with Coaxial Helical Stacking
Source: PLoS One. 2016 Jan 20;11(1):e0147097. doi: 10.1371/journal.pone.0147097 (PMC4720362; doi:10.1371/journal.pone.0147097)
Supplement: S2 File — For each pair of riboswitches, the input and output of the CHSalign_u program are displayed. The input includes two riboswitches in bpseq format along with CHS motifs annotated manually by the user. The output includes the CPU time spent in performing the alignment, the alignment score and alignment details. (TXT) [file pone.0147097.s002.txt]

(1) INPUT: RNA1 = 2G9C(H1H3)

# 68 2G9C_A CLEANED
# PDB: 2G9C_A.bpseq
1 G 67
2 G 66
3 A 65
4 C 64
5 A 63
6 U 62
7 A 61
8 U 0
9 A 0
10 A 0
11 U 0
12 C 0
13 G 29
14 C 28
15 G 27
16 U 26
17 G 25
18 G 0
19 A 0
20 U 0
21 A 0
22 U 0
23 G 0
24 G 0
25 C 17
26 A 16
27 C 15
28 G 14
29 C 13
30 A 0
31 A 0
32 G 0
33 U 0
34 U 0
35 U 0
36 C 0
37 U 0
38 A 0
39 C 0
40 C 58
41 G 57
42 G 56
43 G 55
44 C 54
45 A 53
46 C 0
47 C 0
48 G 0
49 U 0
50 A 0
51 A 0
52 A 0
53 U 45
54 G 44
55 U 43
56 C 42
57 C 41
58 G 40
59 A 0
60 U 0
61 U 7
62 A 6
63 U 5
64 G 4
65 U 3
66 C 2
67 C 1
68 U 0
Number of junctions with CHS: 1
Junction:
Helix 1: 7-61
Helix 2: 13-29
Helix 3: 40-58
CHS: 1,3

(1) INPUT: RNA2 = 2G9C(H1H2)

# 68 2G9C_A CLEANED
# PDB: 2G9C_A.bpseq
1 G 67
2 G 66
3 A 65
4 C 64
5 A 63
6 U 62
7 A 61
8 U 0
9 A 0
10 A 0
11 U 0
12 C 0
13 G 29
14 C 28
15 G 27
16 U 26
17 G 25
18 G 0
19 A 0
20 U 0
21 A 0
22 U 0
23 G 0
24 G 0
25 C 17
26 A 16
27 C 15
28 G 14
29 C 13
30 A 0
31 A 0
32 G 0
33 U 0
34 U 0
35 U 0
36 C 0
37 U 0
38 A 0
39 C 0
40 C 58
41 G 57
42 G 56
43 G 55
44 C 54
45 A 53
46 C 0
47 C 0
48 G 0
49 U 0
50 A 0
51 A 0
52 A 0
53 U 45
54 G 44
55 U 43
56 C 42
57 C 41
58 G 40
59 A 0
60 U 0
61 U 7
62 A 6
63 U 5
64 G 4
65 U 3
66 C 2
67 C 1
68 U 0
Number of junctions with CHS: 1
Junction:
Helix 1: 7-61
Helix 2: 13-29
Helix 3: 40-58
CHS: 1,2

(1) OUTPUT: RNA1 = 2G9C(H1H3), RNA2 = 2G9C(H1H2)

CHSalign 1.0 report

--------------------------------------------------------------------------------
General information
--------------------------------------------------------------------------------

1. RNA
   # of nucleotides          68
   # of junctions            1
   # of junctions with CHS   1
   # of CHS                  1

2. RNA
   # of nucleotides          68
   # of junctions            1
   # of junctions with CHS   1
   # of CHS                  1

Runtime: 57ms

--------------------------------------------------------------------------------
1. RNA junction list
--------------------------------------------------------------------------------

Junction 1:
  Junction type: 3-way junction
  Helix 1: A(7)-U(61)
  Helix 2: G(13)-C(29)
  Helix 3: C(40)-G(58)
  CHS 1: 1,3

--------------------------------------------------------------------------------
2. RNA junction list
--------------------------------------------------------------------------------

Junction 1:
  Junction type: 3-way junction
  Helix 1: A(7)-U(61)
  Helix 2: G(13)-C(29)
  Helix 3: C(40)-G(58)
  CHS 1: 1,2

--------------------------------------------------------------------------------
Alignment details
--------------------------------------------------------------------------------

Alignment score: 36.69

Aligned junctions:
None

Aligned nucleotides:
G(1) --- G(1)
G(2) --- G(2)
A(3) --- A(3)
C(4) --- C(4)
A(5) --- A(5)
U(6) --- U(6)
A(7) --- A(7)
U(61) --- U(61)
A(62) --- A(62)
U(63) --- U(63)
G(64) --- G(64)
U(65) --- U(65)
C(66) --- C(66)
C(67) --- C(67)
U(68) --- U(68)

--------------------------------------------------------------------------------
1. RNA
--------------------------------------------------------------------------------

>RNA1
1         11        21        31        41        51        61
GGACAUAUAAUCGCGUGGAUAUGGCACGCAAGUUUCUACCGGGCACCGUAAAUGUCCGAUUAUGUCCU
(((((((.....(((((.......)))))..........((((((.......))))))..))))))).

--------------------------------------------------------------------------------
2. RNA
--------------------------------------------------------------------------------

>RNA2
1         11        21        31        41        51        61
GGACAUAUAAUCGCGUGGAUAUGGCACGCAAGUUUCUACCGGGCACCGUAAAUGUCCGAUUAUGUCCU
(((((((.....(((((.......)))))..........((((((.......))))))..))))))).


(2) INPUT: RNA1 = 2G9C

# 68 2G9C_A CLEANED
# PDB: 2G9C_A.bpseq
1 G 67
2 G 66
3 A 65
4 C 64
5 A 63
6 U 62
7 A 61
8 U 0
9 A 0
10 A 0
11 U 0
12 C 0
13 G 29
14 C 28
15 G 27
16 U 26
17 G 25
18 G 0
19 A 0
20 U 0
21 A 0
22 U 0
23 G 0
24 G 0
25 C 17
26 A 16
27 C 15
28 G 14
29 C 13
30 A 0
31 A 0
32 G 0
33 U 0
34 U 0
35 U 0
36 C 0
37 U 0
38 A 0
39 C 0
40 C 58
41 G 57
42 G 56
43 G 55
44 C 54
45 A 53
46 C 0
47 C 0
48 G 0
49 U 0
50 A 0
51 A 0
52 A 0
53 U 45
54 G 44
55 U 43
56 C 42
57 C 41
58 G 40
59 A 0
60 U 0
61 U 7
62 A 6
63 U 5
64 G 4
65 U 3
66 C 2
67 C 1
68 U 0
Number of junctions with CHS: 1
Junction:
Helix 1: 7-61
Helix 2: 13-29
Helix 3: 40-58
CHS: 1,2

(2) INPUT: RNA2 = 3RKF

# 68 3RKF_A CLEANED
# PDB: 3RKF_A.bpseq
1 G 67
2 G 66
3 C 65
4 C 64
5 A 63
6 U 62
7 A 61
8 U 0
9 A 0
10 A 0
11 C 31
12 U 30
13 G 29
14 C 28
15 G 27
16 U 26
17 G 25
18 G 0
19 A 0
20 U 0
21 A 0
22 U 0
23 A 0
24 G 0
25 C 17
26 A 16
27 C 15
28 G 14
29 C 13
30 A 12
31 G 11
32 G 0
33 U 0
34 U 0
35 U 0
36 C 0
37 U 0
38 A 0
39 C 0
40 C 58
41 G 57
42 G 56
43 G 55
44 C 54
45 A 53
46 C 0
47 U 0
48 G 0
49 U 0
50 A 0
51 A 0
52 A 0
53 U 45
54 G 44
55 U 43
56 C 42
57 C 41
58 G 40
59 A 0
60 C 0
61 U 7
62 A 6
63 U 5
64 G 4
65 G 3
66 U 2
67 C 1
68 G 0
Number of junctions with CHS: 1
Junction:
Helix 1: 7-61
Helix 2: 11-31
Helix 3: 40-58
CHS: 1,2

(2) OUTPUT: RNA1 = 2G9C, RNA2 = 3RKF

CHSalign 1.0 report

--------------------------------------------------------------------------------
General information
--------------------------------------------------------------------------------

1. RNA
   # of nucleotides          68
   # of junctions            1
   # of junctions with CHS   1
   # of CHS                  1

2. RNA
   # of nucleotides          68
   # of junctions            1
   # of junctions with CHS   1
   # of CHS                  1

Runtime: 73ms

--------------------------------------------------------------------------------
1. RNA junction list
--------------------------------------------------------------------------------

Junction 1:
  Junction type: 3-way junction
  Helix 1: A(7)-U(61)
  Helix 2: G(13)-C(29)
  Helix 3: C(40)-G(58)
  CHS 1: 1,2

--------------------------------------------------------------------------------
2. RNA junction list
--------------------------------------------------------------------------------

Junction 1:
  Junction type: 3-way junction
  Helix 1: A(7)-U(61)
  Helix 2: C(11)-G(31)
  Helix 3: C(40)-G(58)
  CHS 1: 1,2

--------------------------------------------------------------------------------
Alignment details
--------------------------------------------------------------------------------

Alignment score: 179.68

Aligned junctions:
Junction 1 --- Junction 1

Aligned nucleotides:
G(1) --- G(1)
G(2) --- G(2)
A(3) --- C(3)
C(4) --- C(4)
A(5) --- A(5)
U(6) --- U(6)
A(7) --- A(7)
U(8) --- U(8)
A(9) --- A(9)
A(10) --- A(10)
G(13) --- C(11)
C(14) --- U(12)
G(15) --- G(13)
U(16) --- C(14)
G(17) --- G(15)
G(18) --- G(18)
A(19) --- A(19)
U(20) --- U(20)
A(21) --- A(21)
U(22) --- U(22)
G(23) --- A(23)
G(24) --- G(24)
C(25) --- C(27)
A(26) --- G(28)
C(27) --- C(29)
G(28) --- A(30)
C(29) --- G(31)
G(32) --- G(32)
U(33) --- U(33)
U(34) --- U(34)
U(35) --- U(35)
C(36) --- C(36)
U(37) --- U(37)
A(38) --- A(38)
C(39) --- C(39)
C(40) --- C(40)
G(41) --- G(41)
G(42) --- G(42)
G(43) --- G(43)
C(44) --- C(44)
A(45) --- A(45)
C(46) --- C(46)
C(47) --- U(47)
G(48) --- G(48)
U(49) --- U(49)
A(50) --- A(50)
A(51) --- A(51)
A(52) --- A(52)
U(53) --- U(53)
G(54) --- G(54)
U(55) --- U(55)
C(56) --- C(56)
C(57) --- C(57)
G(58) --- G(58)
A(59) --- A(59)
U(60) --- C(60)
U(61) --- U(61)
A(62) --- A(62)
U(63) --- U(63)
G(64) --- G(64)
U(65) --- G(65)
C(66) --- U(66)
C(67) --- C(67)
U(68) --- G(68)

--------------------------------------------------------------------------------
1. RNA
--------------------------------------------------------------------------------

>RNA1
1         11        21        31        41        51        61
GGACAUAUAAUCGCGUGGAUAUGGCACGCAAGUUUCUACCGGGCACCGUAAAUGUCCGAUUAUGUCCU
(((((((.....(((((.......)))))..........((((((.......))))))..))))))).

--------------------------------------------------------------------------------
2. RNA
--------------------------------------------------------------------------------

>RNA2
1         11        21        31        41        51        61
GGCCAUAUAACUGCGUGGAUAUAGCACGCAGGUUUCUACCGGGCACUGUAAAUGUCCGACUAUGGUCG
(((((((...(((((((.......)))))))........((((((.......))))))..))))))).
